# Supplementary material for: Sequence Divergence and Functional Specializations of the Ancient Spliceosomal SF3b: Implications in Flexibility and Adaptations of the Multi-Protein Complex
Source: Front Genet. 2022 Jan 10;12:747344. doi: 10.3389/fgene.2021.747344 (PMC8785561; doi:10.3389/fgene.2021.747344)
Supplement: Supplementary file 2 [file Table3.XLSX]

## Sheet: Sheet1
Table S3. List of representative protein sequences from 17 different kingdoms used for dN/dS ratio calculation for two RRM domains of SF3b4. Given are species taxonomy IDs, protein and mRNA sequence identifiers in 1st, 2nd and 3rd columns respectively.
Taxonomy ID	Protein identifier	mRNA sequence identifier
101020	XP_004306971.1	XM_004306923.2
1076696	EKE38853.1	XM_008860589.1
1257118	L8H3Q7	XM_004341072.1
130081	EME27652.1	XM_005704115.1
145388	A0A0D2LIL8	XM_014049859.1
1561963	BAS01843.1	AB996603.1
280463	EMIHU20469	XM_005766211.1
559292	Q99181.1	AY558437.1
5722	A2E4P7	XM_001324545.1
595528	CAPO307266	XM_004345599.2
59799	EPY38246.1	ATMG01005680.1_1:c1052-249 ORF16 CDS
74557	OQS01958.1	JNBS01001323.1
905079	EKX30760.1	JH993583.1
946362	EGD76172.1	GL832956.1
9606	HUMAN01581	NM_005850.5
448386	A0A2V3IVS2	PXF46246.1
1033975	KMZ83825.1	KQ234875.1
